# Supplementary material for: Co-circulation of Trypanosoma cruzi and Leishmania spp. in Northwestern Colombia, a major migratory corridor
Source: PLoS Negl Trop Dis. 2026 Jul 10;20(7):e0014496. doi: 10.1371/journal.pntd.0014496 (PMC13353977; doi:10.1371/journal.pntd.0014496)
Supplement: S1 Table — (XLSX) [file pntd.0014496.s001.xlsx]

## Sheet: Sheet1
S1 Table: Collected sand flies using CDC light traps at each community
	Apartadó			Turbo			Necoclí			San Pedro de Urabá
Species	M	F	Total	M	F	Total	M	F	Total	M	F	Total	Total
Evandromyia dubitans			0	1		1	4	4	8			0	9
Lutzomyia gomezi	2	1	3	116	51	167	21	5	26	8	2	10	206
Lutzomyia hartmanni			0	1	1	2			0			0	2
Micropygomyia trinidadensis			0			0	1		1			0	1
Nyssomyia trapidoi			0			0			52	24	28	0	52
Nyssomyia yuilli			0		1	1			0			0	1
Pressatia camposi			0			0			0	1		1	1
Pressatia dubitans			0			0			0	1	5	6	6
Pressatia dysponeta			0	967	898	1865			0			0	1865
Pressatia triacantha	1		1			0			0			0	1
Psathyromyia shannoni			0		1	1			0			0	1
Psychodopygus panamensis		2	2	36	52	88	19	38	57	20	21	41	188
Sciopemyia sordelli			0	1		1			0			0	1
Total			6			2126			144			58	2334
